# Supplementary material for: Genetic and Epigenetic Mechanisms of Longevity in Forest Trees
Source: Int J Mol Sci. 2023 Jun 20;24(12):10403. doi: 10.3390/ijms241210403 (PMC10299211; doi:10.3390/ijms241210403)
Supplement: Supplementary file 1 [file ijms-24-10403-s001.zip]

Archive with 1 entries (1 files):
- ijms-2425920-supplementary.pdf
